# Supplementary material for: Association of 340B entity eligibility with changes in hospital financial performance
Source: Health Aff Sch. 2026 Jun 10;4(6):qxag147. doi: 10.1093/haschl/qxag147 (PMC13268763; doi:10.1093/haschl/qxag147)
Supplement: qxag147_Supplementary_Data [file qxag147_supplementary_data.zip]

Archive with 4 entries (4 files):
- COI Masia.docx
- coi_disclosure_HAS_Campbell.docx
- coi_disclosure_HAS_Feyman.docx
- coi_disclosure_HAS_Finegold.docx
